# Supplementary material for: Digital Information Approach through Social Media among Gen Z and Millennials: The Global Scenario during the COVID-19 Pandemic
Source: Vaccines (Basel). 2022 Oct 28;10(11):1822. doi: 10.3390/vaccines10111822 (PMC9696549; doi:10.3390/vaccines10111822)
Supplement: Supplementary file 1 [file vaccines-10-01822-s001.zip]

Archive with 2 entries (2 files):
- Supplementary File S1 - Questionnaire.pdf
- Supplementary Table S1.pdf
